# Supplementary material for: Improved Survival after Transarterial Radioembolisation for Hepatocellular Carcinoma Gives the Procedure Added Value
Source: J Clin Med. 2022 Dec 16;11(24):7469. doi: 10.3390/jcm11247469 (PMC9781303; doi:10.3390/jcm11247469)
Supplement: Supplementary file 1 [file jcm-11-07469-s001.zip]

Archive with 1 entries (1 files):
- jcm-2013061-supplementary.pdf
